# Supplementary material for: Associations of Age, BMI, and Years of Menstruation with Proximal Femur Strength in Chinese Postmenopausal Women: A Cross-Sectional Study
Source: Int J Environ Res Public Health. 2016 Jan 23;13(2):157. doi: 10.3390/ijerph13020157 (PMC4772177; doi:10.3390/ijerph13020157)
Supplement: Supplementary file 1 [file ijerph-13-00157-s001.zip]

Archive with 1 entries (0 files):
- ijerph-13-157-supplementary/
